# Supplementary material for: Early Postnatal Exposure to Midazolam Causes Lasting Histological and Neurobehavioral Deficits via Activation of the mTOR Pathway
Source: Int J Mol Sci. 2024 Jun 19;25(12):6743. doi: 10.3390/ijms25126743 (PMC11203812; doi:10.3390/ijms25126743)
Supplement: Supplementary file 1 [file ijms-25-06743-s001.zip]

Archive with 1 entries (1 files):
- ijms-3018241-supplementary.pdf
